# Supplementary material for: The First Analysis of Synaptonemal Complexes in Jawless Vertebrates: Chromosome Synapsis and Transcription Reactivation at Meiotic Prophase I in the Lamprey Lampetra fluviatilis (Petromyzontiformes, Cyclostomata)
Source: Life (Basel). 2023 Feb 11;13(2):501. doi: 10.3390/life13020501 (PMC9959970; doi:10.3390/life13020501)
Supplement: Supplementary file 1 [file life-13-00501-s001.zip]

Archive with 1 entries (1 files):
- life-2153313-supplementary.pdf
